# Supplementary material for: Predicting Physician Consultations for Low Back Pain Using Claims Data and Population-Based Cohort Data—An Interpretable Machine Learning Approach
Source: Int J Environ Res Public Health. 2021 Nov 16;18(22):12013. doi: 10.3390/ijerph182212013 (PMC8622753; doi:10.3390/ijerph182212013)
Supplement: Supplementary file 1 [file ijerph-18-12013-s001.zip]

Archive with 1 entries (1 files):
- ijerph-1406738-supplementary.pdf
